# Supplementary material for: The effect of temperature and pressure on the crystal structure of piperidine
Source: Chem Cent J. 2015 Apr 12;9:18. doi: 10.1186/s13065-015-0086-3 (PMC4403828; doi:10.1186/s13065-015-0086-3)
Supplement: Additional file 1: Table S1. — Unit cell parameters between 2 and 255 K. [file 13065_2015_86_MOESM1_ESM.xlsx]

## Sheet: Sheet1
T/K	a/Å	b/Å	c/Å	beta/°	V/Å3
2	8.59695(4)	5.21506(2)	11.93271(4)	96.8790(4)	531.135(4)
5	8.59703(13)	5.21457(5)	11.93308(15)	96.8779(9)	531.108(12)
10	8.59652(14)	5.21462(5)	11.93312(15)	96.8822(9)	531.078(12)
15	8.59719(14)	5.21455(5)	11.93369(15)	96.8865(9)	531.133(12)
20	8.59692(14)	5.21495(5)	11.93568(15)	96.8928(10)	531.239(12)
25	8.59843(14)	5.21525(5)	11.93648(16)	96.8921(10)	531.399(12)
30	8.59951(14)	5.21593(5)	11.93905(15)	96.8951(9)	531.646(12)
35	8.60191(14)	5.21665(5)	11.94060(16)	96.8929(10)	531.940(12)
40	8.60352(14)	5.21771(5)	11.94282(15)	96.8935(10)	532.246(12)
45	8.60595(15)	5.21884(5)	11.94551(16)	96.8913(10)	532.634(12)
50	8.60847(15)	5.22007(5)	11.94790(16)	96.8926(10)	533.020(12)
55	8.61166(15)	5.22160(5)	11.95043(15)	96.8870(10)	533.494(12)
60	8.61463(14)	5.22301(5)	11.95253(14)	96.8870(10)	533.915(12)
65	8.61798(14)	5.22450(5)	11.95517(14)	96.8833(10)	534.397(12)
70	8.62161(14)	5.22578(5)	11.95782(13)	96.8768(10)	534.879(12)
75	8.62564(14)	5.22773(5)	11.95952(13)	96.8682(10)	535.415(12)
80	8.62928(14)	5.22921(5)	11.96249(12)	96.8662(10)	535.928(11)
85	8.63290(14)	5.23117(5)	11.96526(13)	96.8588(10)	536.486(12)
90	8.63689(13)	5.23288(5)	11.96831(12)	96.8555(10)	537.050(11)
95	8.64081(14)	5.23474(5)	11.97077(12)	96.8463(10)	537.606(11)
100	8.64514(12)	5.23669(4)	11.97339(11)	96.8403(10)	538.200(10)
105	8.64943(11)	5.23851(4)	11.97618(10)	96.8327(9)	538.788(10)
110	8.65336(11)	5.24067(4)	11.97923(10)	96.8277(9)	539.399(9)
115	8.65756(10)	5.24244(4)	11.98167(10)	96.8183(9)	539.963(9)
120	8.66207(11)	5.24444(4)	11.98449(10)	96.8106(9)	540.586(9)
125	8.66645(11)	5.24674(4)	11.98710(10)	96.8018(9)	541.225(9)
130	8.67104(11)	5.24884(4)	11.99029(10)	96.7968(9)	541.878(9)
135	8.67578(11)	5.25111(4)	11.99339(10)	96.7897(9)	542.556(9)
140	8.68072(10)	5.25303(4)	11.99639(10)	96.7804(9)	543.210(9)
145	8.68517(11)	5.25541(4)	11.99991(11)	96.7768(9)	543.899(9)
150	8.69052(10)	5.25767(4)	12.00287(10)	96.7618(8)	544.619(9)
155	8.69578(11)	5.26003(4)	12.00522(11)	96.7506(8)	545.313(10)
160	8.70075(11)	5.26238(4)	12.00882(11)	96.7444(9)	546.038(9)
165	8.70615(11)	5.26483(4)	12.01173(11)	96.7316(9)	546.779(10)
170	8.71154(10)	5.26747(4)	12.01520(12)	96.7243(9)	547.559(9)
175	8.71731(10)	5.26983(4)	12.01758(14)	96.7134(9)	548.287(10)
180	8.72277(10)	5.27274(4)	12.02106(15)	96.7030(9)	549.104(10)
185	8.72844(10)	5.27496(4)	12.02405(15)	96.6966(9)	549.837(10)
190	8.73391(9)	5.27773(4)	12.02755(17)	96.6830(9)	550.646(11)
195	8.74000(10)	5.28040(4)	12.03096(16)	96.6722(9)	551.477(11)
200	8.74598(9)	5.28304(4)	12.03411(16)	96.6629(9)	552.285(10)
205	8.75172(10)	5.28610(4)	12.03777(16)	96.6571(9)	553.142(10)
210	8.75712(10)	5.28888(5)	12.04141(17)	96.6500(9)	553.950(11)
215	8.76418(10)	5.29150(5)	12.04442(19)	96.6353(9)	554.827(12)
220	8.77059(10)	5.29479(5)	12.0473(2)	96.6240(9)	555.725(12)
225	8.77769(11)	5.29766(4)	12.0501(2)	96.6100(10)	556.620(13)
230	8.78434(11)	5.30071(5)	12.0528(2)	96.5993(10)	557.502(13)
235	8.79102(11)	5.30389(5)	12.0560(2)	96.5876(11)	558.461(14)
240	8.79865(11)	5.30688(5)	12.0602(2)	96.5723(12)	559.433(15)
245	8.80653(11)	5.31010(5)	12.0638(2)	96.5605(12)	560.456(15)
250	8.81407(9)	5.31328(4)	12.0676(2)	96.5442(9)	561.464(11)
255	8.82002(11)	5.31626(5)	12.0702(2)	96.5355(11)	562.290(14)
