# Supplementary material for: The effect of temperature and pressure on the crystal structure of piperidine
Source: Chem Cent J. 2015 Apr 12;9:18. doi: 10.1186/s13065-015-0086-3 (PMC4403828; doi:10.1186/s13065-015-0086-3)
Supplement: Additional file 2: Movie S1. — Visualisation of thermal expansion in steps of 25 K. Coordinates were generated by geometry optimisation with periodic DFT holding the cell dimensions fixed at experimentally-determined values. [file 13065_2015_86_MOESM2_ESM.zip]

Archive with 1 entries (1 files):
- Additional file 2/5856532181478788_add3.cif
