# Supplementary material for: The effect of temperature and pressure on the crystal structure of piperidine
Source: Chem Cent J. 2015 Apr 12;9:18. doi: 10.1186/s13065-015-0086-3 (PMC4403828; doi:10.1186/s13065-015-0086-3)
Supplement: Additional file 2: Movie S1. — Visualisation of thermal expansion in steps of 25 K. Coordinates were generated by geometry optimisation with periodic DFT holding the cell dimensions fixed at experimentally-determined values. [file 13065_2015_86_MOESM2_ESM.zip › Additional file 2/5856532181478788_add3.cif]

data_piperidine_0p22GPa

_chemical_name_systematic
;
perdeuterated piperidine
;
_chemical_name_common             'perdeuterated Piperidine'
   
_chemical_formula_moiety          'C5 D11 N1'
_chemical_formula_structural      ?
_chemical_formula_sum             'C5 D11 N1'
_chemical_formula_weight          96.17
_chemical_melting_point           ?


loop_
_atom_type_symbol
_atom_type_number_in_cell
_atom_type_scat_length_neutron
_atom_type_scat_source
C 20.0 0.6646 International_Tables_Vol_C
N 4.0 0.9360 International_Tables_Vol_C
D 44.0 0.6671 International_Tables_Vol_C
_diffrn_radiation_probe          neutron

_symmetry_cell_setting             Monoclinic
_symmetry_space_group_name_H-M      P21/c
_symmetry_space_group_name_Hall     '-P 2ybc'


_cell_length_a  8.6994(17)
_cell_length_b  5.25521(93)
_cell_length_c  11.9045(16)
_cell_angle_alpha 90
_cell_angle_beta  96.468(17)
_cell_angle_gamma 90
_cell_volume 540.77(16)


loop_
_symmetry_equiv_pos_as_xyz
	'-x, -y, -z'
	'-x, y+1/2, -z+1/2'
	'x, -y+1/2, z+1/2'
	'x, y, z'

	
_cell_measurement_temperature     298
_cell_measurement_pressure        220000  #0.22 GPa
_cell_measurement_reflns_used     1345
_cell_formula_units_Z                    4	
	
_cell_special_details
; 
Cell parameters included in refinement
;
_exptl_crystal_density_diffrn     1.181
_exptl_crystal_density_meas       ?
_exptl_crystal_density_method     'not measured'
_exptl_crystal_F_000              ?

_pd_spec_mounting                 'TiZr Capsule' 
_pd_spec_mount_mode               transmission 
_pd_char_particle_morphology      Powder
_pd_char_colour                   Colourless


_exptl_absorpt_correction_type    empirical
_exptl_absorpt_process_details    
;
Calculated using custom ISIS software.
;


_pd_instr_location               'ISIS, Rutherford Appleton Laboratory'
_diffrn_ambient_temperature      298                   
_diffrn_source                   'Pulsed neutron source'        
_diffrn_source_target            ?                                     
_diffrn_radiation_type           Neutron 
_diffrn_measurement_device_type  'HiPr/PEARL, ISIS' 
_diffrn_radiation_monochromator  ?       
_diffrn_detector                 'ZnS scintillator'
_diffrn_detector_type            'custom'         
_pd_meas_scan_method             'Time-of-flight'        
_pd_meas_special_details
;  
Time of flight method using a pulsed neutron source  

;

_diffrn_reflns_limit_h_min       0
_diffrn_reflns_limit_h_max       11
_diffrn_reflns_limit_k_min       -6
_diffrn_reflns_limit_k_max       7
_diffrn_reflns_limit_l_min       -15
_diffrn_reflns_limit_l_max       15
_diffrn_reflns_number            1345

# The following three items are used for time-of-flight measurements only.
 
_pd_instr_dist_src/spec          12600                 
_pd_instr_dist_spec/detc         600
_pd_meas_2theta_fixed            90

_pd_proc_ls_profile_function   
;
Voigt function convoluted with a back-to-back double exponential.
;       

_pd_proc_ls_background_function   'Chebychev polynomial'

_pd_proc_ls_pref_orient_corr              
; 
4th order spherical harmonics
From TOPAS
		PO_Spherical_Harmonics(sh, 4 load sh_Cij_prm {
			y00   !sh_c00  1.00000
			y20   sh_c20  -0.03658`_0.19972
			y22p  sh_c22p  0.02575`_0.05096
			y22m  sh_c22m  0.07876`_0.38213
			y40   sh_c40   0.37881`_0.13570
			y42p  sh_c42p -0.01067`_0.04233
			y42m  sh_c42m  0.14568`_0.10437
			y44p  sh_c44p  0.02942`_0.22894
			y44m  sh_c44m -0.18008`_0.09754
			} )
;

_pd_proc_ls_prof_R_factor         5.329 
_pd_proc_ls_prof_wR_factor        4.226
_pd_proc_ls_prof_R_expected       3.265   
_refine_ls_goodness_of_fit_all    1.294  


_refine_ls_matrix_type            sparse
_refine_ls_weighting_scheme       sigma       
_refine_ls_weighting_details      ?
_refine_ls_hydrogen_treatment     ?
_refine_ls_extinction_method      ?        
_refine_ls_extinction_coef        ?          
_refine_ls_number_parameters      42   
_refine_ls_number_restraints      0
_refine_ls_number_constraints     ?
_refine_diff_density_max          ?
_refine_diff_density_min          ?
_refine_ls_shift/su_max           <0.001
        

_pd_proc_info_excluded_regions    
;
None

;          
_pd_proc_info_data_reduction      
;
Custom ISIS software
;

_refine_special_details
;
Piperidine was treated as a rigid body employing the Z-matrix formalism
in TOPAS. Bond lengths and anlges were taken from X-ray single crystal data   
obtained at 150 K with deuterium distances set to standard neutron values
N-H 1.009 C-H 1.083.
Bond lengths, angles and torsion angles were not refined. All non-hydrogen
atoms were refined with a common isotropic dsplacement parameter as were all
deuterium atoms.

The resolution range was 0.75 - 4.17 Angstroms.

Checkcif output:
201_ALERT_2_B Isotropic non-H Atoms in Main Residue(s) .......          6
210_ALERT_3_B No Anisotropic ADP's Found in CIF ..............          ?
See above.
 
091_ALERT_1_A No Wavelength found in CIF - 0.71079 Ang Assumed          ?
Time of flight method using a pulsed neutron source  

195_ALERT_1_C Missing _cell_measurement_theta_max   datum ....          ?
196_ALERT_1_C Missing _cell_measurement_theta_min   datum ....          ?
The resolution range was 0.75 - 4.17 Angstroms.

095_ALERT_1_A No Residual Density Maximum Given ..............          ?
096_ALERT_1_A No Residual Density Minimum Given ..............          ?
These data are not yet output by TOPAS.


720_ALERT_4_G Number of Unusual/Non-Standard Labels ..........         11 
The sample was deuterated.

161_ALERT_4_C Missing or Zero su (esd) on x-coordinate for ...         N1
161_ALERT_4_C Missing or Zero su (esd) on x-coordinate for ...         C1
161_ALERT_4_C Missing or Zero su (esd) on x-coordinate for ...         C2
161_ALERT_4_C Missing or Zero su (esd) on x-coordinate for ...         C3
161_ALERT_4_C Missing or Zero su (esd) on x-coordinate for ...         C4
161_ALERT_4_C Missing or Zero su (esd) on x-coordinate for ...         C5
162_ALERT_4_C Missing or Zero su (esd) on y-coordinate for ...         N1
162_ALERT_4_C Missing or Zero su (esd) on y-coordinate for ...         C1
162_ALERT_4_C Missing or Zero su (esd) on y-coordinate for ...         C2
162_ALERT_4_C Missing or Zero su (esd) on y-coordinate for ...         C3
162_ALERT_4_C Missing or Zero su (esd) on y-coordinate for ...         C4
162_ALERT_4_C Missing or Zero su (esd) on y-coordinate for ...         C5
163_ALERT_4_C Missing or Zero su (esd) on z-coordinate for ...         N1
163_ALERT_4_C Missing or Zero su (esd) on z-coordinate for ...         C1
163_ALERT_4_C Missing or Zero su (esd) on z-coordinate for ...         C2
163_ALERT_4_C Missing or Zero su (esd) on z-coordinate for ...         C3
163_ALERT_4_C Missing or Zero su (esd) on z-coordinate for ...         C4
163_ALERT_4_C Missing or Zero su (esd) on z-coordinate for ...         C5
TOPAS does not output esds on coordinates when using the Z-matrix formalism.


 


;

loop_
_atom_site_label
_atom_site_type_symbol
_atom_site_symmetry_multiplicity
_atom_site_fract_x
_atom_site_fract_y
_atom_site_fract_z
_atom_site_occupancy
_atom_site_B_iso_or_equiv
N1 N   0 0.5989387 0.1238518 0.2777392 1 3.18(29)
C1 C   0 0.7284197 0.08169784 0.2117417 1 3.18(29)
C2 C   0 0.8105256 -0.1650588 0.2485725 1 3.18(29)
C3 C   0 0.8649044 -0.1600226 0.3743646 1 3.18(29)
C4 C   0 0.7306219 -0.09717935 0.4413529 1 3.18(29)
C5 C   0 0.6526978 0.1478001 0.3980175 1 3.18(29)
H1 D   0 0.5462094 0.2881463 0.2520031 1 6.40(41)
H2 D   0 0.8089063 0.2387316 0.2257987 1 6.40(41)
H3 D   0 0.6847759 0.07107167 0.1230019 1 6.40(41)
H4 D   0 0.9092499 -0.1892653 0.2017146 1 6.40(41)
H5 D   0 0.7314727 -0.3225393 0.2298813 1 6.40(41)
H6 D   0 0.9538837 -0.01636662 0.3906512 1 6.40(41)
H7 D   0 0.9115802 -0.3448936 0.399824 1 6.40(41)
H8 D   0 0.7742671 -0.07542465 0.529679 1 6.40(41)
H9 D   0 0.6478725 -0.2518331 0.4322938 1 6.40(41)
H10 D   0 0.7351174 0.3024294 0.4107385 1 6.40(41)
H11 D   0 0.5553677 0.1855378 0.4448151 1 6.40(41)

data_piperidine_0p49GPa

_chemical_name_systematic
;
perdeuterated piperidine
;
_chemical_name_common             'perdeutero Piperidine'
   
_chemical_formula_moiety          'C5 D11 N1'
_chemical_formula_structural      ?
_chemical_formula_sum             'C5 D11 N1'
_chemical_formula_weight          96.17
_chemical_melting_point           ?

loop_
_atom_type_symbol
_atom_type_number_in_cell
_atom_type_scat_length_neutron
_atom_type_scat_source
C 20.0 0.6646 International_Tables_Vol_C
N 4.0 0.9360 International_Tables_Vol_C
D 44.0 0.6671 International_Tables_Vol_C
_diffrn_radiation_probe          neutron

_symmetry_cell_setting             Monoclinic
_symmetry_space_group_name_H-M      P21/c
_symmetry_space_group_name_Hall     '-P 2ybc'


_cell_length_a  8.5969(12)
_cell_length_b  5.20103(73)
_cell_length_c  11.7936(12)
_cell_angle_alpha 90
_cell_angle_beta  96.507(14)
_cell_angle_gamma 90
_cell_volume 523.93(12)

	
_cell_measurement_temperature     298                      
_cell_measurement_pressure        490000  #0.49 GPa
_cell_measurement_reflns_used     1302
_cell_formula_units_Z                    4	
	
_cell_special_details
; 
Cell parameters included in refinement
;
_exptl_crystal_density_diffrn     1.219
_exptl_crystal_density_meas       ?
_exptl_crystal_density_method     'not measured'
_exptl_crystal_F_000              ?

_pd_spec_mounting                 'TiZr Capsule' 
_pd_spec_mount_mode               transmission 
_pd_char_particle_morphology      Powder
_pd_char_colour                   Colourless


_exptl_absorpt_correction_type    empirical
_exptl_absorpt_process_details    
;
Calculated using custom ISIS software.
;


_pd_instr_location               'ISIS, Rutherford Appleton Laboratory'
_diffrn_ambient_temperature      298                   
_diffrn_source                   'Pulsed neutron source'        
_diffrn_source_target            ?                                     
_diffrn_radiation_type           Neutron 
_diffrn_measurement_device_type  'HiPr/PEARL, ISIS' 
_diffrn_radiation_monochromator  ?       
_diffrn_detector                 'ZnS scintillator'
_diffrn_detector_type            'custom'         
_pd_meas_scan_method             'Time-of-flight'        
_pd_meas_special_details
;  
Time of flight method using a pulsed neutron source  

;

_diffrn_reflns_limit_h_min       0
_diffrn_reflns_limit_h_max       11
_diffrn_reflns_limit_k_min       -6
_diffrn_reflns_limit_k_max       6
_diffrn_reflns_limit_l_min       -15
_diffrn_reflns_limit_l_max       15
_diffrn_reflns_number            1302

# The following three items are used for time-of-flight measurements only.
 
_pd_instr_dist_src/spec          12600                 
_pd_instr_dist_spec/detc         600
_pd_meas_2theta_fixed            90

_pd_proc_ls_profile_function   
;
Voigt function convoluted with a back-to-back double exponential.
;       

_pd_proc_ls_background_function   'Chebychev polynomial'

_pd_proc_ls_pref_orient_corr              
; 
4th order spherical harmonics
From TOPAS
PO_Spherical_Harmonics(sh, 4 load sh_Cij_prm {
	y00   !sh_c00  1.00000
	y20   sh_c20   0.18610`_0.16190
	y22p  sh_c22p  0.06606`_0.03496
	y22m  sh_c22m  0.18286`_0.28101
	y40   sh_c40   0.35678`_0.09089
	y42p  sh_c42p -0.00836`_0.02937
	y42m  sh_c42m  0.04893`_0.07994
	y44p  sh_c44p  0.11504`_0.16907
	y44m  sh_c44m -0.28143`_0.07126
	} )		
;

_pd_proc_ls_prof_R_factor         4.484 
_pd_proc_ls_prof_wR_factor        3.485
_pd_proc_ls_prof_R_expected       2.434  
_refine_ls_goodness_of_fit_all    1.432  


_refine_ls_matrix_type            sparse
_refine_ls_weighting_scheme       sigma       
_refine_ls_weighting_details      ?
_refine_ls_hydrogen_treatment     ?
_refine_ls_extinction_method      none        
_refine_ls_extinction_coef        ?          
_refine_ls_number_parameters      42   
_refine_ls_number_restraints      0
_refine_ls_number_constraints     ?
_refine_diff_density_max          ?
_refine_diff_density_min          ?
_refine_ls_shift/su_max           <0.001
        

_pd_proc_info_excluded_regions    
;
None

;          
_pd_proc_info_data_reduction      
;
Custom ISIS software
;

_refine_special_details
;
Piperidine was treated as a rigid body employing the Z-matrix formalism
in TOPAS. Bond lengths and anlges were taken from X-ray single crystal data   
obtained at 150 K with deuterium distances set to standard neutron values
N-H 1.009 C-H 1.083.
Bond lengths, angles and torsion angles were not refined. All non-hydrogen
atoms were refined with a common isotropic dsplacement parameter as were all
deuterium atoms.

The resolution range was 0.75 - 4.17 Angstroms.

Checkcif output:
201_ALERT_2_B Isotropic non-H Atoms in Main Residue(s) .......          6
210_ALERT_3_B No Anisotropic ADP's Found in CIF ..............          ?
See above.
 
091_ALERT_1_A No Wavelength found in CIF - 0.71079 Ang Assumed          ?
Time of flight method using a pulsed neutron source  

195_ALERT_1_C Missing _cell_measurement_theta_max   datum ....          ?
196_ALERT_1_C Missing _cell_measurement_theta_min   datum ....          ?
The resolution range was 0.75 - 4.17 Angstroms.

095_ALERT_1_A No Residual Density Maximum Given ..............          ?
096_ALERT_1_A No Residual Density Minimum Given ..............          ?
These data are not yet output by TOPAS.


720_ALERT_4_G Number of Unusual/Non-Standard Labels ..........         11 
The sample was deuterated.

161_ALERT_4_C Missing or Zero su (esd) on x-coordinate for ...         N1
161_ALERT_4_C Missing or Zero su (esd) on x-coordinate for ...         C1
161_ALERT_4_C Missing or Zero su (esd) on x-coordinate for ...         C2
161_ALERT_4_C Missing or Zero su (esd) on x-coordinate for ...         C3
161_ALERT_4_C Missing or Zero su (esd) on x-coordinate for ...         C4
161_ALERT_4_C Missing or Zero su (esd) on x-coordinate for ...         C5
162_ALERT_4_C Missing or Zero su (esd) on y-coordinate for ...         N1
162_ALERT_4_C Missing or Zero su (esd) on y-coordinate for ...         C1
162_ALERT_4_C Missing or Zero su (esd) on y-coordinate for ...         C2
162_ALERT_4_C Missing or Zero su (esd) on y-coordinate for ...         C3
162_ALERT_4_C Missing or Zero su (esd) on y-coordinate for ...         C4
162_ALERT_4_C Missing or Zero su (esd) on y-coordinate for ...         C5
163_ALERT_4_C Missing or Zero su (esd) on z-coordinate for ...         N1
163_ALERT_4_C Missing or Zero su (esd) on z-coordinate for ...         C1
163_ALERT_4_C Missing or Zero su (esd) on z-coordinate for ...         C2
163_ALERT_4_C Missing or Zero su (esd) on z-coordinate for ...         C3
163_ALERT_4_C Missing or Zero su (esd) on z-coordinate for ...         C4
163_ALERT_4_C Missing or Zero su (esd) on z-coordinate for ...         C5
TOPAS does not output esds on coordinates when using the Z-matrix formalism.


 


;


loop_
_symmetry_equiv_pos_as_xyz
	'-x, -y, -z'
	'-x, y+1/2, -z+1/2'
	'x, -y+1/2, z+1/2'
	'x, y, z'
loop_
_atom_site_label
_atom_site_type_symbol
_atom_site_symmetry_multiplicity
_atom_site_fract_x
_atom_site_fract_y
_atom_site_fract_z
_atom_site_occupancy
_atom_site_B_iso_or_equiv
N1 N   0 0.5981038 0.1213726 0.276925 1 2.89(19)
C1 C   0 0.7317027 0.08129494 0.2126498 1 2.89(19)
C2 C   0 0.8148572 -0.167528 0.2505778 1 2.89(19)
C3 C   0 0.8660148 -0.1635301 0.3781452 1 2.89(19)
C4 C   0 0.7274272 -0.1026213 0.4433819 1 2.89(19)
C5 C   0 0.6487277 0.1445483 0.3989756 1 2.89(19)
H1 D   0 0.5447424 0.2870837 0.2504841 1 5.31(26)
H2 D   0 0.8122362 0.2407504 0.2285586 1 5.31(26)
H3 D   0 0.6902854 0.07126293 0.1225494 1 5.31(26)
H4 D   0 0.9165784 -0.1901175 0.2050739 1 5.31(26)
H5 D   0 0.7359263 -0.3273525 0.2300285 1 5.31(26)
H6 D   0 0.9551484 -0.01751797 0.3964149 1 5.31(26)
H7 D   0 0.9133314 -0.3501016 0.404155 1 5.31(26)
H8 D   0 0.7688123 -0.08133948 0.5330915 1 5.31(26)
H9 D   0 0.6444306 -0.2597697 0.4324697 1 5.31(26)
H10 D   0 0.7312742 0.3016169 0.4135677 1 5.31(26)
H11 D   0 0.5483656 0.1808274 0.4444741 1 5.31(26)


data_piperidine_0p80GPa

_chemical_name_systematic
;
perdeuterated piperidine
;
_chemical_name_common             'perdeutero Piperidine'
   
_chemical_formula_moiety          'C5 D11 N1'
_chemical_formula_structural      ?
_chemical_formula_sum             'C5 D11 N1'
_chemical_formula_weight          96.17
_chemical_melting_point           ?


loop_
_atom_type_symbol
_atom_type_number_in_cell
_atom_type_scat_length_neutron
_atom_type_scat_source
C 20.0 0.6646 International_Tables_Vol_C
N 4.0 0.9360 International_Tables_Vol_C
D 44.0 0.6671 International_Tables_Vol_C
_diffrn_radiation_probe          neutron

_symmetry_cell_setting             Monoclinic
_symmetry_space_group_name_H-M      P21/c
_symmetry_space_group_name_Hall     '-P 2ybc'


_cell_length_a  8.5150(14)
_cell_length_b  5.15766(78)
_cell_length_c  11.6988(14)
_cell_angle_alpha 90
_cell_angle_beta  96.532(15)
_cell_angle_gamma 90
_cell_volume 510.45(13)
 
_cell_measurement_temperature     298
_cell_measurement_pressure        800000  #0.80 GPa
_cell_measurement_reflns_used     1268
_cell_formula_units_Z                    4	
	
_cell_special_details
; 
Cell parameters included in refinement
;
_exptl_crystal_density_diffrn     1.251
_exptl_crystal_density_meas       ?
_exptl_crystal_density_method     'not measured'
_exptl_crystal_F_000              ?

_pd_spec_mounting                 'TiZr Capsule' 
_pd_spec_mount_mode               transmission 
_pd_char_particle_morphology      Powder
_pd_char_colour                   Colourless


_exptl_absorpt_correction_type    empirical
_exptl_absorpt_process_details    
;
Calculated using custom ISIS software.
;


_pd_instr_location               'ISIS, Rutherford Appleton Laboratory'
_diffrn_ambient_temperature      298                   
_diffrn_source                   'Pulsed neutron source'        
_diffrn_source_target            ?                                     
_diffrn_radiation_type           Neutron 
_diffrn_measurement_device_type  'HiPr/PEARL, ISIS' 
_diffrn_radiation_monochromator  ?       
_diffrn_detector                 'ZnS scintillator'
_diffrn_detector_type            'custom'         
_pd_meas_scan_method             'Time-of-flight'        
_pd_meas_special_details
;  
Time of flight method using a pulsed neutron source  

;

_diffrn_reflns_limit_h_min       0
_diffrn_reflns_limit_h_max       11
_diffrn_reflns_limit_k_min       -6
_diffrn_reflns_limit_k_max       6
_diffrn_reflns_limit_l_min       -15
_diffrn_reflns_limit_l_max       15
_diffrn_reflns_number            1268

# The following three items are used for time-of-flight measurements only.
 
_pd_instr_dist_src/spec          12600                 
_pd_instr_dist_spec/detc         600
_pd_meas_2theta_fixed            90

_pd_proc_ls_profile_function   
;
Voigt function convoluted with a back-to-back double exponential.
;       

_pd_proc_ls_background_function   'Chebychev polynomial'

_pd_proc_ls_pref_orient_corr              
; 
4th order spherical harmonics
From TOPAS
PO_Spherical_Harmonics(sh4, 4 load sh_Cij_prm {
	y00   !sh4_c00  1.00000
	y20   sh4_c20   0.01935`_0.12096
	y22p  sh4_c22p -0.00754`_0.03019
	y22m  sh4_c22m  0.08812`_0.22708
	y40   sh4_c40   0.31793`_0.07540
	y42p  sh4_c42p  0.00343`_0.02396
	y42m  sh4_c42m  0.02451`_0.06781
	y44p  sh4_c44p  0.02476`_0.13811
	y44m  sh4_c44m -0.08056`_0.05290
	} )
;

_pd_proc_ls_prof_R_factor         4.370 
_pd_proc_ls_prof_wR_factor        3.265
_pd_proc_ls_prof_R_expected       2.429   
_refine_ls_goodness_of_fit_all    1.344  


_refine_ls_matrix_type            sparse
_refine_ls_weighting_scheme       sigma       
_refine_ls_weighting_details      ?
_refine_ls_hydrogen_treatment     ?
_refine_ls_extinction_method      none        
_refine_ls_extinction_coef        ?          
_refine_ls_number_parameters      42   
_refine_ls_number_restraints      0
_refine_ls_number_constraints     ?
_refine_diff_density_max          ?
_refine_diff_density_min          ?
_refine_ls_shift/su_max           <0.001
        

_pd_proc_info_excluded_regions    
;
excluded short TOF region above

;          
_pd_proc_info_data_reduction      
;
Custom ISIS software
;

_refine_special_details
;
Piperidine was treated as a rigid body employing the Z-matrix formalism
in TOPAS. Bond lengths and anlges were taken from X-ray single crystal data   
obtained at 150 K with deuterium distances set to standard neutron values
N-H 1.009 C-H 1.083.
Bond lengths, angles and torsion angles were not refined. All non-hydrogen
atoms were refined with a common isotropic dsplacement parameter as were all
deuterium atoms.

The resolution range was 0.75 - 4.17 Angstroms.

Checkcif output:
201_ALERT_2_B Isotropic non-H Atoms in Main Residue(s) .......          6
210_ALERT_3_B No Anisotropic ADP's Found in CIF ..............          ?
See above.
 
091_ALERT_1_A No Wavelength found in CIF - 0.71079 Ang Assumed          ?
Time of flight method using a pulsed neutron source  

195_ALERT_1_C Missing _cell_measurement_theta_max   datum ....          ?
196_ALERT_1_C Missing _cell_measurement_theta_min   datum ....          ?
The resolution range was 0.75 - 4.17 Angstroms.

095_ALERT_1_A No Residual Density Maximum Given ..............          ?
096_ALERT_1_A No Residual Density Minimum Given ..............          ?
These data are not yet output by TOPAS.


720_ALERT_4_G Number of Unusual/Non-Standard Labels ..........         11 
The sample was deuterated.

161_ALERT_4_C Missing or Zero su (esd) on x-coordinate for ...         N1
161_ALERT_4_C Missing or Zero su (esd) on x-coordinate for ...         C1
161_ALERT_4_C Missing or Zero su (esd) on x-coordinate for ...         C2
161_ALERT_4_C Missing or Zero su (esd) on x-coordinate for ...         C3
161_ALERT_4_C Missing or Zero su (esd) on x-coordinate for ...         C4
161_ALERT_4_C Missing or Zero su (esd) on x-coordinate for ...         C5
162_ALERT_4_C Missing or Zero su (esd) on y-coordinate for ...         N1
162_ALERT_4_C Missing or Zero su (esd) on y-coordinate for ...         C1
162_ALERT_4_C Missing or Zero su (esd) on y-coordinate for ...         C2
162_ALERT_4_C Missing or Zero su (esd) on y-coordinate for ...         C3
162_ALERT_4_C Missing or Zero su (esd) on y-coordinate for ...         C4
162_ALERT_4_C Missing or Zero su (esd) on y-coordinate for ...         C5
163_ALERT_4_C Missing or Zero su (esd) on z-coordinate for ...         N1
163_ALERT_4_C Missing or Zero su (esd) on z-coordinate for ...         C1
163_ALERT_4_C Missing or Zero su (esd) on z-coordinate for ...         C2
163_ALERT_4_C Missing or Zero su (esd) on z-coordinate for ...         C3
163_ALERT_4_C Missing or Zero su (esd) on z-coordinate for ...         C4
163_ALERT_4_C Missing or Zero su (esd) on z-coordinate for ...         C5
TOPAS does not output esds on coordinates when using the Z-matrix formalism.


 


;


loop_
_symmetry_equiv_pos_as_xyz
	'-x, -y, -z'
	'-x, y+1/2, -z+1/2'
	'x, -y+1/2, z+1/2'
	'x, y, z'
loop_
_atom_site_label
_atom_site_type_symbol
_atom_site_symmetry_multiplicity
_atom_site_fract_x
_atom_site_fract_y
_atom_site_fract_z
_atom_site_occupancy
_atom_site_B_iso_or_equiv
N1 N   0 0.5995485 0.1309001 0.2785797 1 2.21(16)
C1 C   0 0.7320301 0.0862086 0.2118952 1 2.21(16)
C2 C   0 0.8138267 -0.1672582 0.2489602 1 2.21(16)
C3 C   0 0.8686098 -0.1647326 0.3771423 1 2.21(16)
C4 C   0 0.7313716 -0.09887981 0.4448762 1 2.21(16)
C5 C   0 0.65388 0.1527734 0.4012088 1 2.21(16)
H1 D   0 0.5470765 0.2996391 0.2526754 1 3.96(21)
H2 D   0 0.815415 0.2444417 0.2270175 1 3.96(21)
H3 D   0 0.6879295 0.07732436 0.121425 1 3.96(21)
H4 D   0 0.9148763 -0.1932925 0.2016615 1 3.96(21)
H5 D   0 0.7319351 -0.3259182 0.2291298 1 3.96(21)
H6 D   0 0.9605589 -0.02032342 0.3945284 1 3.96(21)
H7 D   0 0.9147381 -0.3543127 0.4026764 1 3.96(21)
H8 D   0 0.7755617 -0.07865256 0.5349595 1 3.96(21)
H9 D   0 0.6456583 -0.2547045 0.4348341 1 3.96(21)
H10 D   0 0.7392314 0.308535 0.4149735 1 3.96(21)
H11 D   0 0.5543595 0.1925668 0.4484933 1 3.96(21)


data_piperidine_1p09GPa

_chemical_name_systematic
;
perdeuterated piperidine
;
_chemical_name_common             'perdeutero Piperidine'
   
_chemical_formula_moiety          'C5 D11 N1'
_chemical_formula_structural      ?
_chemical_formula_sum             'C5 D11 N1'
_chemical_formula_weight          96.17
_chemical_melting_point           ?


loop_
_atom_type_symbol
_atom_type_number_in_cell
_atom_type_scat_length_neutron
_atom_type_scat_source
C 20.0 0.6646 International_Tables_Vol_C
N 4.0 0.9360 International_Tables_Vol_C
D 44.0 0.6671 International_Tables_Vol_C
_diffrn_radiation_probe          neutron

_symmetry_cell_setting             Monoclinic
_symmetry_space_group_name_H-M      P21/c
_symmetry_space_group_name_Hall     '-P 2ybc'


_cell_length_a  8.4452(15)
_cell_length_b  5.12039(90)
_cell_length_c  11.6181(16)
_cell_angle_alpha 90
_cell_angle_beta  96.558(17)
_cell_angle_gamma 90
_cell_volume 499.11(14)
 
loop_
_symmetry_equiv_pos_as_xyz
	'-x, -y, -z'
	'-x, y+1/2, -z+1/2'
	'x, -y+1/2, z+1/2'
	'x, y, z'

_cell_measurement_temperature     298
_cell_measurement_pressure        1090000  #1.09 GPa
_cell_measurement_reflns_used     1268
_cell_formula_units_Z                    4	
	
_cell_special_details
; 
Cell parameters included in refinement
;
_exptl_crystal_density_diffrn     1.280
_exptl_crystal_density_meas       ?
_exptl_crystal_density_method     'not measured'
_exptl_crystal_F_000              ?

_pd_spec_mounting                 'TiZr Capsule' 
_pd_spec_mount_mode               transmission 
_pd_char_particle_morphology      Powder
_pd_char_colour                   Colourless


_exptl_absorpt_correction_type    empirical
_exptl_absorpt_process_details    
;
Calculated using custom ISIS software.
;


_pd_instr_location               'ISIS, Rutherford Appleton Laboratory'
_diffrn_ambient_temperature      298                   
_diffrn_source                   'Pulsed neutron source'        
_diffrn_source_target            ?                                     
_diffrn_radiation_type           Neutron 
_diffrn_measurement_device_type  'HiPr/PEARL, ISIS' 
_diffrn_radiation_monochromator  ?       
_diffrn_detector                 'ZnS scintillator'
_diffrn_detector_type            'custom'         
_pd_meas_scan_method             'Time-of-flight'        
_pd_meas_special_details
;  
Time of flight method using a pulsed neutron source  

;

_diffrn_reflns_limit_h_min       0
_diffrn_reflns_limit_h_max       11
_diffrn_reflns_limit_k_min       -6
_diffrn_reflns_limit_k_max       7
_diffrn_reflns_limit_l_min       -15
_diffrn_reflns_limit_l_max       15
_diffrn_reflns_number            1268

# The following three items are used for time-of-flight measurements only.
 
_pd_instr_dist_src/spec          12600                 
_pd_instr_dist_spec/detc         600
_pd_meas_2theta_fixed            90

_pd_proc_ls_profile_function   
;
Voigt function convoluted with a back-to-back double exponential.
;       

_pd_proc_ls_background_function   'Chebychev polynomial'

_pd_proc_ls_pref_orient_corr              
; 
4th order spherical harmonics
From TOPAS
PO_Spherical_Harmonics(sh4, 4 load sh_Cij_prm {
y00   !sh4_c00  1.00000
y20   sh4_c20   0.10208`_0.13211
y22p  sh4_c22p -0.03789`_0.03350
y22m  sh4_c22m -0.01667`_0.22612
y40   sh4_c40   0.46930`_0.08452
y42p  sh4_c42p  0.04385`_0.02689
y42m  sh4_c42m  0.29146`_0.06375
y44p  sh4_c44p -0.09543`_0.13007
y44m  sh4_c44m  0.08475`_0.05401
} )

;

_pd_proc_ls_prof_R_factor         4.363 
_pd_proc_ls_prof_wR_factor        3.396
_pd_proc_ls_prof_R_expected       2.434   
_refine_ls_goodness_of_fit_all    1.395  


_refine_ls_matrix_type            sparse
_refine_ls_weighting_scheme       sigma       
_refine_ls_weighting_details      ?
_refine_ls_hydrogen_treatment     ?
_refine_ls_extinction_method      none        
_refine_ls_extinction_coef        ?          
_refine_ls_number_parameters      42   
_refine_ls_number_restraints      0
_refine_ls_number_constraints     ?
_refine_diff_density_max          ?
_refine_diff_density_min          ?
_refine_ls_shift/su_max           <0.001
        

_pd_proc_info_excluded_regions    
;
excluded short TOF region above

;          
_pd_proc_info_data_reduction      
;
Custom ISIS software
;

_refine_special_details
;
Piperidine was treated as a rigid body employing the Z-matrix formalism
in TOPAS. Bond lengths and anlges were taken from X-ray single crystal data   
obtained at 150 K with deuterium distances set to standard neutron values
N-H 1.009 C-H 1.083.
Bond lengths, angles and torsion angles were not refined. All non-hydrogen
atoms were refined with a common isotropic dsplacement parameter as were all
deuterium atoms.

The resolution range was 0.75 - 4.12 Angstroms.

Checkcif output:
201_ALERT_2_B Isotropic non-H Atoms in Main Residue(s) .......          6
210_ALERT_3_B No Anisotropic ADP's Found in CIF ..............          ?
See above.
 
091_ALERT_1_A No Wavelength found in CIF - 0.71079 Ang Assumed          ?
Time of flight method using a pulsed neutron source  

195_ALERT_1_C Missing _cell_measurement_theta_max   datum ....          ?
196_ALERT_1_C Missing _cell_measurement_theta_min   datum ....          ?
The resolution range was 0.75 - 4.12 Angstroms.

095_ALERT_1_A No Residual Density Maximum Given ..............          ?
096_ALERT_1_A No Residual Density Minimum Given ..............          ?
These data are not yet output by TOPAS.


720_ALERT_4_G Number of Unusual/Non-Standard Labels ..........         11 
The sample was deuterated.

161_ALERT_4_C Missing or Zero su (esd) on x-coordinate for ...         N1
161_ALERT_4_C Missing or Zero su (esd) on x-coordinate for ...         C1
161_ALERT_4_C Missing or Zero su (esd) on x-coordinate for ...         C2
161_ALERT_4_C Missing or Zero su (esd) on x-coordinate for ...         C3
161_ALERT_4_C Missing or Zero su (esd) on x-coordinate for ...         C4
161_ALERT_4_C Missing or Zero su (esd) on x-coordinate for ...         C5
162_ALERT_4_C Missing or Zero su (esd) on y-coordinate for ...         N1
162_ALERT_4_C Missing or Zero su (esd) on y-coordinate for ...         C1
162_ALERT_4_C Missing or Zero su (esd) on y-coordinate for ...         C2
162_ALERT_4_C Missing or Zero su (esd) on y-coordinate for ...         C3
162_ALERT_4_C Missing or Zero su (esd) on y-coordinate for ...         C4
162_ALERT_4_C Missing or Zero su (esd) on y-coordinate for ...         C5
163_ALERT_4_C Missing or Zero su (esd) on z-coordinate for ...         N1
163_ALERT_4_C Missing or Zero su (esd) on z-coordinate for ...         C1
163_ALERT_4_C Missing or Zero su (esd) on z-coordinate for ...         C2
163_ALERT_4_C Missing or Zero su (esd) on z-coordinate for ...         C3
163_ALERT_4_C Missing or Zero su (esd) on z-coordinate for ...         C4
163_ALERT_4_C Missing or Zero su (esd) on z-coordinate for ...         C5
TOPAS does not output esds on coordinates when using the Z-matrix formalism.


 


;
	
	
	
	
loop_
_atom_site_label
_atom_site_type_symbol
_atom_site_symmetry_multiplicity
_atom_site_fract_x
_atom_site_fract_y
_atom_site_fract_z
_atom_site_occupancy
_atom_site_B_iso_or_equiv
N1 N   0 0.5982597 0.1295018 0.2768934 1 1.72(15)
C1 C   0 0.7332648 0.08427801 0.2112157 1 1.72(15)
C2 C   0 0.8147524 -0.171516 0.2490801 1 1.72(15)
C3 C   0 0.8675946 -0.1697657 0.3785165 1 1.72(15)
C4 C   0 0.7277988 -0.1032132 0.4452206 1 1.72(15)
C5 C   0 0.6507834 0.1507675 0.4007629 1 1.72(15)
H1 D   0 0.5460365 0.2997881 0.2504715 1 4.29(22)
H2 D   0 0.817422 0.2432722 0.2274625 1 4.29(22)
H3 D   0 0.6904696 0.07591024 0.1197954 1 4.29(22)
H4 D   0 0.9176704 -0.1979139 0.2025762 1 4.29(22)
H5 D   0 0.7321936 -0.3309246 0.2281159 1 4.29(22)
H6 D   0 0.9603349 -0.02473935 0.3971154 1 4.29(22)
H7 D   0 0.9133864 -0.3610186 0.4044777 1 4.29(22)
H8 D   0 0.7707095 -0.0834185 0.5362645 1 4.29(22)
H9 D   0 0.6411956 -0.2597955 0.4340585 1 4.29(22)
H10 D   0 0.736949 0.3072708 0.4156633 1 4.29(22)
H11 D   0 0.5494314 0.1910188 0.4472828 1 4.29(22)
