# Supplementary material for: The effect of temperature and pressure on the crystal structure of piperidine
Source: Chem Cent J. 2015 Apr 12;9:18. doi: 10.1186/s13065-015-0086-3 (PMC4403828; doi:10.1186/s13065-015-0086-3)
Supplement: Additional file 4: Movie S3. — (a) Experimental structures at 0.22 and 0.49 GPa. (b) Animation of the lowest frequency totally symmetric Γ-point phonon. [file 13065_2015_86_MOESM4_ESM.zip]

Archive with 2 entries (2 files):
- Additional file 4/5856532181478788_add7.gif
- Additional file 4/5856532181478788_add8.gif
